# Supplementary material for: Valorisation of Barley Straw for Sustainable Nanocellulose Production via Subcritical Alkaline Hydrolysis and HDES-Assisted Processing
Source: Molecules. 2026 Jan 28;31(3):451. doi: 10.3390/molecules31030451 (PMC12899745; doi:10.3390/molecules31030451)
Supplement: Supplementary file 1 [file molecules-31-00451-s001.zip]

Archive with 1 entries (1 files):
- molecules-4041187-supplementary.pdf
